# Supplementary material for: 2-Styrylquinolines with Push-Pull Architectures as Sensors for β-Amyloid Aggregation with Theranostic Properties
Source: Int J Mol Sci. 2025 Aug 26;26(17):8270. doi: 10.3390/ijms26178270 (PMC12428582; doi:10.3390/ijms26178270)
Supplement: Supplementary file 1 [file ijms-26-08270-s001.zip]

Archive with 1 entries (1 files):
- ijms-3826785-supplementary.pdf
